# Supplementary material for: Variability in Physicochemical Parameters and Its Impact on Microbiological Quality and Occurrence of Foodborne Pathogens in Artisanal Italian Organic Salami
Source: Foods. 2023 Nov 10;12(22):4086. doi: 10.3390/foods12224086 (PMC10670534; doi:10.3390/foods12224086)
Supplement: Supplementary file 1 [file foods-12-04086-s001.zip]

Archive with 1 entries (1 files):
- foods-2675243-supplementary.pdf
